# Supplementary material for: Quantitative evaluation of choriocapillaris using optical coherence tomography and optical coherence tomography angiography in patients with central serous chorioretinopathy after half-dose photodynamic therapy
Source: PLoS One. 2020 Jan 13;15(1):e0227718. doi: 10.1371/journal.pone.0227718 (PMC6957295; doi:10.1371/journal.pone.0227718)
Supplement: S1 File — (XLSX) [file pone.0227718.s001.xlsx]

## Sheet: Sheet1
	sex	age	iop	REF	bcva	logMAR	Baseline	CST(μm)	SFCT (μm)	SFCCT (μm)	Baseline SFLVT (μm)	Mean number of flow signal voids, n ± SD	Mean total area of flow singal voids, pixel2 ± SD	Mean average size of flow signal voids, pixel2 ± SD	4wk.	CST(μm)	SFCT (μm)	SFCCT (μm)	Baseline SFLVT (μm)	Mean number of flow signal voids, n ± SD	Mean total area of flow singal voids, pixel2 ± SD	Mean average size of flow signal voids, pixel2 ± SD	12wks	CST(μm)	SFCT (μm)	SFCCT (μm)	Baseline SFLVT (μm)	Mean number of flow signal voids, n ± SD	Mean total area of flow singal voids, pixel2 ± SD	Mean average size of flow signal voids, pixel2 ± SD	24wks	CST(μm)	SFCT (μm)	SFCCT (μm)	Baseline SFLVT (μm)	Mean number of flow signal voids, n ± SD	Mean total area of flow singal voids, pixel2 ± SD	Mean average size of flow signal voids, pixel2 ± SD
1	1	44	16	-1.25	0.4	0.39794		340.5	553.5	65.5	488	316	53115	168.085		272.5	524	54.5	469.5	467	57878	123.936		267	523.5	49.5	474	745	55912	75.0497		278	415.5	54	361.5	653	49206	75.3538
2	2	56	12	-0.25	0.2	0.69897		670	606.5	50	556.5	776	95452	123.005		577.5	559.5	42.5	517	890	74578	83.7955		297.5	438.5	27	411.5	856	66566	77.764		268.5	440.5	39.5	401	737	72891	98.9023
3	2	46	15	-0.125	0.2	0.69897		523.5	478	46	432	673	54973	81.6835		464.5	412.5	37.5	375	697	39816	57.1248		480	342	58	284	845	36594	43.3065		377	336	36	300	1685	51844	30.768
4	1	50	13	0.375	1	0		275	583	56.5	526.5	1111	62761	56.4905		244.5	467	46.5	420.5	1463	88194	60.283		254.5	659	31.5	627.5	1324	95714	72.2915		265.5	638	49	589	1209	84916	70.2366
5	1	50	13	-0.125	0.5	0.30103		311	603	67.5	535.5	381	53470	140.341		249.5	588	50	538	745	75318	101.098		235.5	602	48.5	553.5	1184	72990	61.647		204.5	591	54.5	536.5	1146	62616	54.6387
6	2	49	17	0.125	0.3	0.522879		326.5	395.5	38.5	357	72	43612	605.722		255.5	431	42	389	345	38397	111.296		225	410.5	61.5	349	634	37087	58.4968		206	430.5	42	388.5	707	35823	50.669
7	1	41	14	2.5	0.2	0.69897		274	431	31	400	215	63330	294.558		249	369	32.5	336.5	389	54929	141.206		273	383	36	347	634	56009	88.3423		289	374	43	331	1491	24741	16.5936
8	2	50	19	-1.25	0.4	0.39794		345	438	39	399	802	51972	64.803		304	460	35	425	976	51808	53.082		248	452	47	405	1222	50544	41.3617		201	426	38	388	408	59383	145.547
9	2	52	10	1.125	0.7	0.154902		402.5	647.5	77	570.5	288	28583	99.2465		389	581	54	527	462	63408	137.247		324.5	533.5	45	488.5	653	58430	89.4793		225.5	461.5	57.5	404	1265	34308	27.1209
10	1	55	12	0.25	0.5	0.30103		415	298	25.5	272.5	161	70832	439.95		301	306.5	32	274.5	456	43104	94.5263		287.5	336	37.5	298.5	823	45786	55.633		233.5	472	54	418	753	74042	98.3293
11	1	46	14	1.125	0.3	0.522879		207	632	67.5	564.5	218	34286	157.275		171	533.5	49.5	484	435	80886	185.945		253.5	627	45	582	651	83120	127.68		227.5	591	66.5	524.5	1336	61321	45.899
12	1	33	14	1.25	0.5	0.30103		523.5	559.5	57	502.5	567	67402	118.875		358.5	472.5	58	414.5	690	50318	72.9246		216.5	583.5	65	518.5	1471	54370	36.9613		224.5	500.5	57.5	443	1164	74695	64.171
13	1	58	12	0.125	0.6	0.221849		452	338	35.5	302.5	919	53047	57.7225		357	320.5	39.5	281	865	27154	31.3919		242.5	270	46	224	918	26092	28.4227		244.5	302	48	254	918	22527	24.5392
14	1	46	14	-3	0.3	0.522879		492	310	36	274	1260	63254	50.2016		334	261	36.5	224.5	789	34770	44.0684		224	319	36	283	923	39370	42.6544		214	459	41.5	417.5	847	81573	96.3081
15	2	40	10	-0.375	0.6	0.221849		416.5	413	55	358	518	80772	155.931		396.5	469.5	49.5	420	658	63136	95.9514		200	392	45.5	346.5	853	58678	68.7902		223	451	47	404	776	52256	67.3402
16	1	49	15	0.375	0.3	0.522879		307	363.5	32	331.5	287	40847	142.324		289.5	333.5	46.5	287	461	31205	67.6898		288.5	354.5	69	285.5	734	33345	45.4292		286.5	381.5	55.5	326	634	36082	56.9117
17	2	50	18	-0.375	0.15	0.823909		311.5	431	53.5	377.5	585	77949	133.246		277.5	466	47.5	418.5	759	58537	77.1238		257.5	412	46	366	934	55185	59.0846		231.5	440	56.5	383.5	580	68750	118.534
18	1	53	11	-0.625	0.3	0.522879		469	533	61	472	371	87752	236.528		421	480	50	430	528	70194	132.943		330	473	50	423	834	68846	82.5492		301	325	45	280	753	52437	69.6375
19	1	49	16	-0.5	0.3	0.522879		269	326.5	35	291.5	637	68147	106.981		334	327	46	281	794	51847	65.2985		231.5	330.5	53.5	277	847	53369	63.0094		273.5	407.5	43.5	364	967	33107	34.2368
20	1	53	15	0.625	0.4	0.39794		399.5	578	62	516	1165	82974	71.2223		261	571	51	520	834	80424	96.4317		267	501	45	456	1362	74768	54.8957		268	510	56.5	453.5	1206	48144	39.9204
21	1	54	17	0.125	0.5	0.30103		434	402.5	44.5	358	428	88733	207.32		408	396.5	43.5	353	623	45619	73.2247		383	368.5	73	295.5	659	44899	68.132		356	371.5	67	304.5	895	34321	38.3475
22	1	47	16	-3	0.5	0.30103		424	571.5	65	506.5	1261	68730	54.5044		286.5	401.5	50	351.5	890	29099	32.6955		308.5	330.5	66	264.5	926	26151	28.2408		311.5	348.5	48.5	300	804	23086	28.7139
23	1	58	15	2.875	0.4	0.39794		517.5	366	38.5	327.5	212	92082	434.349		447	349.5	57	292.5	743	34345	46.2248		442.5	263	56	207	834	31491	37.759		366.5	290	58.5	231.5	685	16261	23.7387
24	1	56	15	-3	0.2	0.69897		249	301.5	36	265.5	1287	49689	38.6084		225.5	301.5	64.5	237	1410	63609	45.1128		254.5	342.5	49	293.5	1446	67365	46.5871		278.5	316.5	50	266.5	1080	40755	37.7361
25	1	51	13	0.125	1	0		297.5	528	67	461	192	59687	310.87		252.5	403.5	66.5	337	315	61470	195.143		267	442	57	385	542	63364	116.908		287	435	63	372	630	44078	69.9651
26	1	45	14	-2	0.4	0.39794		291.5	502	53	449	149	74311	498.732		258.5	456.5	55.5	401	295	66181	224.342		271	411	54.5	356.5	305	63531	208.298		265	390	55	335	2002	32763	16.3651
27	2	46	10	-4	0.3	0.522879		482	577	56	521	257	72095	280.525		448	441	60.5	380.5	567	63559	112.097		341	437	55	382	745	62951	84.498		309.5	370.5	52	318.5	804	57172	71.1095
28	2	43	10	-0.125	0.2	0.69897		390.5	532.5	48	484.5	376	78093	207.694		353	466	52	414	376	68658	182.601		353.5	364.5	44	320.5	745	63384	85.0792		334	389	55	334	647	66691	103.077
29	1	48	13	0.375	0.9	0.0457575		315	532	54	478	579	50430	87.0984		290	427	59	368	579	50919	87.943		311	443	46	397	743	51367	69.1346		306	420	59	361	1112	48084	43.241
30	1	48	13	-0.25	0.6	0.221849		341	579	64	515	607	54349	89.5371		259	468	66.5	401.5	607	38727	63.8007		298	411	64	347	697	35451	50.8623		287.5	405	56.5	348.5	1167	48238	41.335
31	2	41	18	0.375	0.1	1		390.5	502	39.5	462.5	1046	82801	79.1597		352	488.5	44.5	444	1252	78628	62.8019		341.5	353	33.5	319.5	1012	71426	70.5791		312	390.5	42	348.5	964	59565	61.7894
32	1	39	15	-2.25	0.4	0.39794		341	400.5	35	365.5	254	51235	201.713		292.5	329.5	39.5	290	754	49249	65.317		299.5	388.5	39	349.5	834	52933	63.4688		289	360	40.5	319.5	790	46115	58.3734
33	1	32	17	-1.25	0.5	0.30103		325	421	39.5	381.5	701	53205	75.8987		289.5	389	38.5	350.5	987	48255	48.8906		247.5	343	48	295	755	46471	61.551		265	425.5	39	386.5	1011	59451	58.8042
34	1	52	12	1	0.8	0.09691		303	365.5	64	301.5	188	61206	325.564		270.5	333.5	66.5	267	328	48667	148.375		278.5	269.5	64.5	205	463	47291	102.14		299.5	259	56.5	202.5	583	37612	64.5146
35	1	45	13	0	0.6	0.221849		315.5	399	34.5	364.5	250	75163	300.652		294	339.5	43.5	296	808	46799	57.9196		269.5	341	60	281	861	48041	55.7967		298	323.5	59	264.5	861	42348	49.1847
36	1	39	15	-0.75	0.4	0.39794		283	499.5	51	448.5	497	49868	100.338		265.5	440.5	49	391.5	456	77485	169.923		277.5	452.5	32.5	420	734	77469	105.544		275.5	317	47.5	269.5	809	51384	63.5155
37	1	59	13	1.5	0.4	0.39794		422.5	550	50	500	773	87814	113.602		353.5	504.5	48.5	456	806	47568	59.0174		352	373	55.5	317.5	934	40190	43.03		341	353	50.5	302.5	853	37902	44.4338
38	1	35	16	0.25	0.7	0.154902		346	400	46.5	353.5	693	53426	77.0938		290.5	350	52	298	457	70086	153.361		298.5	543	42	501	527	79538	150.926		311.5	279	43.5	235.5	1504	56697	37.6975
39	1	46	15	-1.375	0.2	0.69897		452.5	343	42.5	300.5	862	70146	81.3759		398	293.5	51	242.5	756	59941	79.287		344.5	309	42.5	266.5	823	62455	75.887		309	338	44	294	531	52559	98.9812
40	2	42	13	-0.25	0.7	0.154902		417	401	67	334	480	75070	156.396		359	341	74	267	465	47131	101.357		285	286	80	206	823	46183	56.1154		297.5	302	74.5	227.5	525	42226	80.4305
41	1	46	13	0	0.3	0.522879		302	358.5	42	316.5	651	69181	106.269		259.5	309.5	50.5	259	756	53928	71.3333		298.5	312.5	62	250.5	1073	55836	52.0373		300.5	311.5	60.5	251	1046	50766	48.5335
42	2	53	19	-2.5	0.2	0.69897		324.5	413.5	51	362.5	883	76410	86.5345		293	334	59.5	274.5	779	41186	52.8703		317.5	395.5	64	331.5	849	45260	53.3098		311	364.5	58	306.5	822	41898	50.9708
43	1	55	11	-1.25	0.15	0.823909		366.5	488	59	429	460	80407	174.798		295.5	419.5	67	352.5	567	69628	122.801		290	310	42.5	267.5	1034	64610	62.4855		267	270	48.5	221.5	826	53010	64.1768
44	1	53	13	-0.5	0.4	0.39794		363	346.5	42.5	304	263	45034	171.232		313	302.5	51	251.5	279	16896	60.5591		311	265.5	74	191.5	553	17060	30.8499		294	248.5	68.5	180	966	32977	34.1377
45	1	48	12	1	0.3	0.522879		354.5	524	64.5	459.5	149	65749	441.268		283	452.5	65.5	387	525	55552	105.813		278.5	318	45	273	762	48858	64.1181		287.5	293	51	242	735	40194	54.6857
46	1	51	11	0.75	0.4	0.39794		334	415.5	51	364.5	206	60535	293.859		280.5	360.5	60	300.5	1067	64813	60.7432		286.5	369.5	53.5	316	1154	66089	57.2695		286.5	344.5	54.5	290	1100	52092	47.3564
47	1	44	14	-3.5	0.5	0.30103		415.5	531	53.5	477.5	529	82632	156.204		383	458.5	52.5	406	976	68153	69.8289		352.5	275	47.5	227.5	1102	59335	53.843		324	300	51	249	992	62674	63.1794
48	2	48	14	-1.75	0.3	0.522879		561	331	52	279	237	83650	352.954		412	270	51	219	1285	40998	31.9051		318	293	49	244	1338	44170	33.012		321	279	48.5	230.5	1284	55507	43.2298
49	1	52	15	-2	0.2	0.69897		316	377	39.5	337.5	342	73349	214.471		280.5	314	55.5	258.5	499	55513	111.248		298.5	357	63	294	645	59085	91.6047		288.5	348.5	47	301.5	515	56502	109.713
50	1	53	11	0.75	0.9	0.0457575		313	527.5	59	468.5	322	80814	250.975		250.5	420.5	65.5	355	479	61813	129.046		268.5	341.5	47.5	294	1454	58113	39.9677		276	316	55	261	1206	54352	45.068
51	2	57	15	-2.25	0.4	0.39794		421.5	428	38	390	109	93840	860.917		359.5	405.5	53.5	352	477	43033	90.2159		347	336	65	271	843	40175	47.6572		356	322	54	268	856	55431	64.7558
52	1	48	14	2.125	1	0		369	631	67	564	170	77865	458.029		307	450	65.5	384.5	532	77205	145.122		298	557	50.5	506.5	964	81561	84.6068		303.5	270	61	209	910	57034	62.6747
53	2	39	19	0.25	0.5	0.30103		399	396	35.5	360.5	268	80533	300.496		329.5	326	48	278	843	46331	54.9597		326.5	356	58	298	967	49059	50.7332		314	349.5	59	290.5	956	49584	51.8661
54	1	35	12	-1.875	0.3	0.522879		295	448.5	66	382.5	329	73227	222.574		282.5	414.5	66	348.5	905	49574	54.7779		295.5	385.5	71.5	314	1072	48410	45.1586		299	357	58	299	904	76323	84.4281
55	1	43	9	1.5	0.6	0.221849		511.5	456	50	406	374	76766	205.257		409.5	423.5	56.5	367	514	34815	67.7335		341	301	60.5	240.5	1479	29113	19.6842		327	281.5	52	229.5	1172	29978	25.5785
56	1	55	11	0.25	0.6	0.221849		412.5	430.035	50.904	379.131	436	49653	113.883		349	369.5	47	322.5	895	42881	47.9117		341.5	314	73	241	1423	41247	28.9859		333.5	311	66.5	244.5	1296	44371	34.2369
